# Supplementary material for: Long-term effects of BCG vaccination on telomere length and telomerase activity
Source: iScience. 2025 Jul 18;28(8):113159. doi: 10.1016/j.isci.2025.113159 (PMC12341624; doi:10.1016/j.isci.2025.113159)
Supplement: File S1. 300BCG telomere length [file mmc2.xlsx]

## Sheet: Info
Measurements were done using DNA isolated from whole blood.
Data is expressed as average telomere length per chromosome end (kb).

## Sheet: 300BCG Telomere Length
Subject ID	Age	Sex	Status	d0	d90	d180
300BCG038	18	Male	Responder	8.48636	11.1084	5.85535
300BCG046	19	Female	Responder	5.322	9.92391	5.72112
300BCG057	19	Female	Responder	11.7161	11.6074	6.81863
300BCG064	19	Male	Responder	11.5254	7.83074	9.65616
300BCG214	19	Female	Responder	7.36035	7.46857	5.78125
300BCG010	20	Female	Responder	5.75135	5.20288	6.4943
300BCG037	20	Female	Responder	18.1522	12.3254	9.15512
300BCG063	20	Male	Non-responder	11.3182	10.104	11.0245
300BCG065	20	Male	Non-responder	7.73559	10.2109	8.48201
300BCG084	20	Female	Responder	17.9301	13.8054	17.9805
300BCG129	20	Female	Non-responder	11.2802	10.3891	8.12664
300BCG163	20	Male	Responder	11.7926	11.4361	11.0127
300BCG174	20	Male	Responder	8.63195	8.45094	8.5135
300BCG189	20	Male	Non-responder	9.13665	7.35101	6.99293
300BCG192	20	Female	Non-responder	5.55012	7.05784	12.7132
300BCG200	20	Female	Non-responder	9.34478	15.9195	9.10292
300BCG207	20	Female	Responder	8.52047	7.9867	6.17568
300BCG211	20	Female	Responder	13.8637	8.63831	9.46232
300BCG216	20	Female	Non-responder	7.21283	6.75832	7.52472
300BCG226	20	Female	Responder	11.2344	10.9973	11.3291
300BCG024	21	Male	Responder	10.2322	12.0328	9.47749
300BCG040	21	Male	Responder	10.0906	9.95366	6.79661
300BCG053	21	Female	Non-responder	12.025	10.3156	10.4311
300BCG102	21	Male	Non-responder	8.59703	7.63963	9.24158
300BCG117	21	Male	Non-responder	8.88974	11.3598	8.11618
300BCG134	21	Male	Responder	10.009	11.7884	10.3954
300BCG149	21	Male	Non-responder	8.80626		6.81222
300BCG219	21	Male	Responder	5.76132	9.64338	7.25792
300BCG241	21	Male	Non-responder	10.7684	9.20287	7.00741
300BCG245	21	Female	Non-responder	7.62192	7.53369	7.53322
300BCG254	21	Female	Non-responder	12.0906	8.5464	12.5884
300BCG281	21	Female	Non-responder	12.4558	5.80309	5.5335
300BCG008	22	Female	Responder	10.3625	8.49622	7.13361
300BCG017	22	Male	Non-responder	17.3812	10.9207	13.1569
300BCG029	22	Female	Responder	8.89768	9.62013	8.44977
300BCG049	22	Male	Responder	8.95242	10.859	7.1212
300BCG054	22	Female	Non-responder	14.0069		8.12244
300BCG095	22	Male	Non-responder	6.88966	9.45542	6.06743
300BCG124	22	Female	Non-responder	10.6874	9.95073	11.2446
300BCG151	22	Male	Responder	7.45135	7.31536	9.24746
300BCG171	22	Female	Responder	5.34697	7.84372	7.67465
300BCG264	22	Male	Non-responder	7.79723	7.86751	9.30931
300BCG279	22	Male	Non-responder	10.3504	5.20363	7.18994
300BCG293	22	Male	Non-responder	11.6592	13.724	5.2412
300BCG061	23	Male	Non-responder	10.3452	10.235	7.58352
300BCG068	23	Male	Non-responder	10.328	9.56551	9.73105
300BCG100	23	Male	Non-responder	7.392	8.58154	7.91094
300BCG105	23	Female	Responder	11.3273	6.7246	11.2193
300BCG107	23	Male	Non-responder	12.082	12.2644	10.5703
300BCG155	23	Female	Non-responder	10.7823	5.12935	4.18847
300BCG166	23	Female	Responder	11.0907	8.20293	8.24328
300BCG181	23	Male	Responder	9.97309	7.85836	7.81048
300BCG186	23	Female	Responder	8.18316	7.24303	6.20415
300BCG257	23	Female	Non-responder	12.4404	10.51	9.66911
300BCG262	23	Female	Non-responder	10.7786	12.1286	8.72829
300BCG263	23	Female	Non-responder	12.2516	11.4589	11.9017
300BCG270	23	Female	Non-responder	13.6706	12.3177	11.1658
300BCG321	23	Male	Non-responder	7.70031	5.87138	6.70785
300BCG030	24	Female	Responder	10.5449	8.55047	9.97175
300BCG036	24	Male	Responder	4.61471	6.88442	4.35133
300BCG055	24	Female	Non-responder	7.46042	12.4993	8.50113
300BCG066	24	Male	Responder	7.46275	10.1179	5.24413
300BCG182	24	Female	Non-responder	5.39132	6.87023	6.65688
300BCG232	24	Female	Non-responder	8.96572	8.68658	11.0936
300BCG020	25	Male	Non-responder	12.7457	11.5581	7.88738
300BCG035	25	Male	Non-responder	9.96677	8.59337	6.86594
300BCG051	25	Female	Responder	14.5453		7.48001
300BCG126	25	Male	Non-responder	7.6699	7.94584	5.51045
300BCG147	25	Female	Responder	8.397	8.34561	8.26825
300BCG185	25	Male	Non-responder	7.84391	5.66639	10.5992
300BCG194	25	Male	Responder	5.56698	6.67619	10.1916
300BCG197	25	Male	Responder	8.97707	10.8475	8.7817
300BCG228	25	Male	Responder	5.54233	7.15624	7.55468
300BCG238	25	Male	Responder	11.0379	11.7297	12.0731
300BCG280	25	Female	Responder	6.74752	6.28247	5.6068
300BCG302	25	Female	Non-responder	10.3917		11.8312
300BCG141	26	Female	Responder	11.5122	13.837	11.2989
300BCG045	27	Male	Responder	8.80923	6.20177	8.62018
300BCG108	27	Male	Responder	12.8475	9.06099	10.6824
300BCG093	29	Male	Responder	7.08056	9.21787	9.42274
300BCG260	50	Female	not classified	4.9524	9.41048	5.56547
300BCG291	50	Female	not classified	7.91462	7.99333	6.2776
300BCG031	51	Female	not classified	6.39422	9.73	6.31989
300BCG267	52	Female	not classified	7.94609	7.92748	6.39767
300BCG299	52	Female	not classified	5.83504	6.43123	7.32039
300BCG021	53	Male	not classified	7.71452	7.20871	5.56936
300BCG287	53	Female	not classified	6.23475	6.34161	5.03524
300BCG110	54	Female	not classified	4.1731	8.32672	8.94036
300BCG315	54	Female	not classified	8.22168	7.30176	8.12303
300BCG318	56	Female	not classified	8.1995	9.16061	9.90589
300BCG284	58	Female	not classified	10.4356	8.59337	9.10404
300BCG056	60	Male	not classified	5.76472	8.46335	9.25807
300BCG188	60	Female	not classified	5.38561	6.62053	9.23077
300BCG072	63	Male	not classified	6.40409	4.53831	5.26956
300BCG042	65	Male	not classified	9.90573	8.07673	4.90485
300BCG089	69	Male	not classified	4.84651	4.84569	5.00034
300BCG111	69	Male	not classified	4.72443	6.03648	5.07644
300BCG277	70	Male	not classified	10.4296	8.55747	8.75036
300BCG285	70	Male	not classified	9.36671	8.70299	8.20641
300BCG283	71	Male	not classified	3.35132	5.68228	6.01929
