# Supplementary material for: Long-term effects of BCG vaccination on telomere length and telomerase activity
Source: iScience. 2025 Jul 18;28(8):113159. doi: 10.1016/j.isci.2025.113159 (PMC12341624; doi:10.1016/j.isci.2025.113159)
Supplement: File S2. Validation study TL [file mmc3.xlsx]

## Sheet: Info
Measurements were done using DNA isolated from whole blood.
Data is expressed as average telomere length per chromosome end (kb).

## Sheet: Validation Study TL
Subject ID	Group	Age	Sex	d0	d90	d180
BCGB009	Placebo	20	Female	8.90898	5.79682
BCGB014	Placebo	22	Female	4.27303	5.44624
BCGB030	Placebo	20	Female	5.71701	4.90843
BCGB051	Placebo	25	Male	4.45449	7.75572
BCGB056	Placebo	27	Female	3.82447	3.85107
BCGB005	Single Dose	20	Female	6.27443	5.67446	4.92282
BCGB010	Single Dose	21	Male	6.4957	6.14105	5.63527
BCGB015	Single Dose	19	Female	5.6251	6.1198	5.55383
BCGB021	Single Dose	29	Male	9.00973	9.08499	8.52964
BCGB033	Single Dose	24	Male	8.57112	7.11806	6.03555
BCGB036	Single Dose	20	Male	5.89906	5.92775	5.66268
BCGB041	Single Dose	24	Male	6.18376	6.66444	6.60783
BCGB043	Single Dose	23	Female	7.54481	6.89468	6.4912
BCGB044	Single Dose	25	Female	7.22744	7.11544	6.95709
BCGB047	Single Dose	24	Male	5.53079	5.76172	5.95245
BCGB055	Single Dose	23	Female	7.66074	7.26763	8.0831
BCGB058	Single Dose	51	Female	4.37561	4.69943	4.58997
BCGB061	Single Dose	26	Male	7.04875	6.38211	5.50907
BCGB008	Revaccination	21	Female	9.19682	8.65192	7.73559
BCGB012	Revaccination	23	Female	10.2172	7.37214	10.323
BCGB016	Revaccination	31	Male	9.97293	5.87989	8.33878
BCGB017	Revaccination	22	Female	11.3146	7.89982	5.78972
BCGB020	Revaccination	21	Female	14.0277	12.5137	9.42883
BCGB022	Revaccination	21	Male	7.13076	5.81606	4.6802
BCGB023	Revaccination	20	Female	5.53342	5.74182	2.99979
BCGB026	Revaccination	19	Female	9.93569	6.96798	7.21889
BCGB037	Revaccination	24	Female	8.10137	7.52395	6.25258
BCGB038	Revaccination	22	Female	6.65368	6.85773	4.86163
BCGB040	Revaccination	26	Male	6.41596	4.70988	5.89573
BCGB048	Revaccination	26	Female	7.96875	10.9609	10.297
BCGB049	Revaccination	21	Female	9.59807	10.1077	5.85647
BCGB053	Revaccination	22	Male	7.48903	7.56898	9.40689
BCGB054	Revaccination	23	Female	9.18774	6.65552	7.16277
BCGB060	Revaccination	22	Female	7.42233	6.19789	6.03922
BCGB011	High Dose	21	Female		5.23046	2.21381
BCGB013	High Dose	21	Male		13.9965	7.31128
BCGB018	High Dose	22	Male		8.44156	8.01154
BCGB025	High Dose	21	Female		6.70263	4.64233
BCGB027	High Dose	27	Female		8.29571	1.98626
BCGB028	High Dose	19	Female		5.26295	3.31712
BCGB031	High Dose	23	Male		5.62091	4.0901
BCGB032	High Dose	23	Male		7.83132	5.45269
BCGB042	High Dose	21	Male		7.09053	3.25026
BCGB050	High Dose	21	Female		5.11331	4.56736
BCGB052	High Dose	22	Female		8.46491	4.77496
BCGB057	High Dose	23	Female		4.16055	4.29559
BCGB059	High Dose	23	Female		5.33327	5.08962
